# Supplementary material for: Parental childhood vaccine hesitancy and predicting uptake of vaccinations: a systematic review
Source: Prim Health Care Res Dev. 2022 Nov 4;23:e68. doi: 10.1017/S1463423622000512 (PMC9641700; doi:10.1017/S1463423622000512)
Supplement: Supplementary file 1 [file phcsup.zip]

Archive with 2 entries (2 files):
- S1463423622000512sup001.docx
- S1463423622000512sup002.docx
